# Supplementary material for: Genomic Insights From Natural History Collections Reveal Cryptic Speciation in Coral Guard Crabs (Family: Trapeziidae)
Source: Ecol Evol. 2025 Feb 19;15(2):e70960. doi: 10.1002/ece3.70960 (PMC11836902; doi:10.1002/ece3.70960)
Supplement: Supplementary file 5 — Table S1. List of samples. Note that not all samples from the museums were correctly identified (indicated in “Note”). As many samples were listed under the same accession numbers, the column “# specimens per lot” indicates the number of samples under the same accession number. Fresh samples collected in Guam are listed as their sample ID rather than accession number. [file ECE3-15-e70960-s001.xlsx]

## Sheet: Sheet2
Lot museum ID/Catalong #	Species	# specimens per lot	Country	Locality	Latitude, Longitude	Collection Date	Note
UF-9301	Trapezia rufopunctata	1	American Samoa	Ofu	-14.172432520922028, -169.6663387116649	2007-02-26
UF-9281	Trapezia bidentata	2	American Samoa	Ofu	-14.172432520922028, -169.6663387116649	2007-02-26
UF-17165A	Trapezia rufopunctata	1	Australia	Queensland	-22.753865935071655, 143.90062560304239	2009-02-19
UF-6099	Trapezia bidentata	1	Commonwealth Northern Mariana Islands	Zealandia Bank	14.749996437154234, 145.70016970941722	2003-08-25
UF-29968	Trapezia bidentata	1	French Polynesia	Eiao, Marquesas Islands	-7.989124034889778, -140.69078355981952	2011-11-24
UF-9594	Trapezia bidentata	2	French Polynesia	Fakarava, Tuamotu Archipelago	-16.293434106274336, -145.62145059734846	2006-06-09
UF-30170	Trapezia bidentata	1	French Polynesia	Fatu Hiva, Marquesas Islands	-10.491205637895598, -138.65282451975852	2011-12-03
UF-37912	Trapezia rufopunctata	1	French Polynesia	Hatutu, Marquesas Islands	-7.915072097086466, -140.5680087141845	2008-09-17
UF-30149	Trapezia bidentata	4	French Polynesia	Hiva Oa, Marquesas Islands	-9.769858334414282, -139.00365283391835	2011-12-02
UF-30266	Trapezia bidentata	3	French Polynesia	Hiva Oa, Marquesas Islands	-9.769858334414282, -139.00365283391835	2011-12-08
UF-30155	Trapezia rufopunctata	1	French Polynesia	Hiva Oa, Marquesas Islands	-9.769858334414282, -139.00365283391835	2011-12-01
UF-18485	Trapezia bidentata	1	French Polynesia	Makemo, Tuamotu Archipelago	-16.622954274401092, -143.58636183062328	2009-03-31
UF-18489	Trapezia bidentata	1	French Polynesia	Makemo, Tuamotu Archipelago	-16.622954274401092, -143.58636183062328	2009-03-31
UF-42301	Trapezia rufopunctata	1	French Polynesia	Mohotani, Marquesas Islands	-9.980302406126594, -138.83033019256501	2008-10-17
UF-10208	Trapezia bidentata	1	French Polynesia	Moorea, Society Islands	-17.53737925427426, -149.82948397746935	2006-05-31
UF-10215	Trapezia bidentata	1	French Polynesia	Moorea, Society Islands	-17.53737925427426, -149.82948397746935	2006-05-31
UF-10222	Trapezia bidentata	1	French Polynesia	Moorea, Society Islands	-17.53737925427426, -149.82948397746935	2006-05-31
UF-10232	Trapezia bidentata	1	French Polynesia	Moorea, Society Islands	-17.53737925427426, -149.82948397746935	2006-07-31
UF-10233	Trapezia bidentata	1	French Polynesia	Moorea, Society Islands	-17.53737925427426, -149.82948397746935	2006-07-31
UF-10240	Trapezia bidentata	1	French Polynesia	Moorea, Society Islands	-17.53737925427426, -149.82948397746935	2006-05-31
UF-10241	Trapezia bidentata	1	French Polynesia	Moorea, Society Islands	-17.53737925427426, -149.82948397746935	2006-05-31
UF-10274	Trapezia bidentata	1	French Polynesia	Moorea, Society Islands	-17.53737925427426, -149.82948397746935	2006-05-31
UF-10292	Trapezia bidentata	1	French Polynesia	Moorea, Society Islands	-17.53737925427426, -149.82948397746935	2006-05-31
UF-14689	Trapezia bidentata	1	French Polynesia	Moorea, Society Islands	-17.53737925427426, -149.82948397746935	2006-05-31
UF-14697	Trapezia bidentata	8	French Polynesia	Moorea, Society Islands	-17.53737925427426, -149.82948397746935	2006-05-31
UF-17904	Trapezia bidentata	1	French Polynesia	Moorea, Society Islands	-17.53737925427426, -149.82948397746935	2006-05-31
UF-18043	Trapezia bidentata	1	French Polynesia	Moorea, Society Islands	-17.53737925427426, -149.82948397746935	2008-10-27
UF-9490	Trapezia bidentata	1	French Polynesia	Moorea, Society Islands	-17.53737925427426, -149.82948397746935	2006-05-31
UF-10219	Trapezia punctimanus	1	French Polynesia	Moorea, Society Islands	-17.53737925427426, -149.82948397746935	2006-05-31	Misidentified as T. bidentata
UF-10222	Trapezia punctimanus	2	French Polynesia	Moorea, Society Islands	-17.53737925427426, -149.82948397746935	2006-05-31	Misidentified as T. bidentata
UF-18368	Trapezia rufopunctata	1	French Polynesia	Moorea, Society Islands	-17.53737925427426, -149.82948397746935	2008-09-30
UF-9784	Trapezia serenei	1	French Polynesia	Moorea, Society Islands	-17.53737925427426, -149.82948397746935	2006-07-24	Misidentified as T. bidentata
MNHN-IU-2011-8989	Trapezia bidentata	1	French Polynesia	Motane, Marquesas Archipelago	-9.985509783061206, -138.8297342524326	2012-01-19
UF-29900	Trapezia rufopunctata	1	French Polynesia	Nuku Hiva, Marquesas Islands	-8.83800841543896, -140.15813801592765	2011-11-22
UF-30219	Trapezia rufopunctata	1	French Polynesia	Tahuata, Marquesas Islands	-9.937515604182417, -139.09493820454165	2011-12-05
UF-35649	Trapezia bidentata	1	French Polynesia	Ua Huka, Marquesas Islands	-8.912761191555287, -139.53673868970267	2011-11-29
UF-17918	Trapezia bidentata	1	Guam	Alutom Islet, N and NE Side	13.381017169190734, 144.64706301360232	2002-06-06
UF-2957	Trapezia serenei	1	Guam	Alutom Islet, N and NE Side	13.381017169190734, 144.64706301360232	2002-06-10	Misidentified as T. bidentata
UGI-8474	Trapezia bidentata	1	Guam	Bile's Bay	13.285074439038363, 144.6619072415273	2021-08-11
UGI-8519	Trapezia bidentata	1	Guam	Bile's Bay	13.285074439038363, 144.6619072415273	2021-08-11
UGI-8520	Trapezia bidentata	1	Guam	Bile's Bay	13.285074439038363, 144.6619072415273	2021-08-11
UGI-8522	Trapezia bidentata	1	Guam	Bile's Bay	13.285074439038363, 144.6619072415273	2021-08-11
UGI-8523	Trapezia bidentata	1	Guam	Bile's Bay	13.285074439038363, 144.6619072415273	2021-08-11
UGI-8524	Trapezia bidentata	1	Guam	Bile's Bay	13.285074439038363, 144.6619072415273	2021-08-11
UGI-8476	Trapezia bidentata	1	Guam	Bile's Bay	13.285074439038363, 144.6619072415273	2021-08-11
UGI-8477	Trapezia bidentata	1	Guam	Bile's Bay	13.285074439038363, 144.6619072415273	2021-08-11
UGI-8478	Trapezia formosa	1	Guam	Bile's Bay	13.285074439038363, 144.6619072415273	2021-08-11
UGI-8479	Trapezia lutea	1	Guam	Bile's Bay	13.285074439038363, 144.6619072415273	2021-08-11
UGI-8475	Trapezia lutea	1	Guam	Bile's Bay	13.285074439038363, 144.6619072415273	2021-08-11
UGI-8521	Trapezia lutea	1	Guam	Bile's Bay	13.285074439038363, 144.6619072415273	2021-08-11
UGI-8485	Trapezia rufopunctata	1	Guam	Bile's Bay	13.285074439038363, 144.6619072415273	2021-08-11
UGI-8532	Trapezia rufopunctata	1	Guam	Bile's Bay	13.285074439038363, 144.6619072415273	2021-08-11
UGI-8547	Trapezia bidentata	1	Guam	Coco's Lagoon	13.23820304846281, 144.6876535583384	2021-10-14
UGI-8549	Trapezia bidentata	1	Guam	Coco's Lagoon	13.23820304846281, 144.6876535583384	2021-10-14
UGI-8550	Trapezia bidentata	1	Guam	Coco's Lagoon	13.23820304846281, 144.6876535583384	2021-10-14
UGI-8551	Trapezia lutea	1	Guam	Coco's Lagoon	13.23820304846281, 144.6876535583384	2021-10-14
UGI-8548	Trapezia lutea	1	Guam	Coco's Lagoon	13.23820304846281, 144.6876535583384	2021-10-14
UGI-8421	Trapezia bidentata	1	Guam	Luminao	13.469076144770414, 144.64234815265866	2021-07-19
UGI-8447	Trapezia bidentata	1	Guam	Luminao	13.469076144770414, 144.64234815265866	2021-07-19
UGI-8448	Trapezia bidentata	1	Guam	Luminao	13.469076144770414, 144.64234815265866	2021-07-19
UGI-8449	Trapezia bidentata	1	Guam	Luminao	13.469076144770414, 144.64234815265866	2021-07-19
UGI-8450	Trapezia bidentata	1	Guam	Luminao	13.469076144770414, 144.64234815265866	2021-07-19
UGI-8504	Trapezia bidentata	1	Guam	Luminao	13.469076144770414, 144.64234815265866	2021-07-19
UGI-8505	Trapezia bidentata	1	Guam	Luminao	13.469076144770414, 144.64234815265866	2021-07-19
UGI-8506	Trapezia bidentata	1	Guam	Luminao	13.469076144770414, 144.64234815265866	2021-07-19
UGI-8507	Trapezia bidentata	1	Guam	Luminao	13.469076144770414, 144.64234815265866	2021-07-19
UGI-8508	Trapezia bidentata	1	Guam	Luminao	13.469076144770414, 144.64234815265866	2021-07-19
UGI-8509	Trapezia bidentata	1	Guam	Luminao	13.469076144770414, 144.64234815265866	2021-07-19
UGI-8422	Trapezia bidentata	1	Guam	Luminao	13.469076144770414, 144.64234815265866	2021-07-19
UGI-8510	Trapezia bidentata	1	Guam	Luminao	13.469076144770414, 144.64234815265866	2021-07-19
UGI-8511	Trapezia bidentata	1	Guam	Luminao	13.469076144770414, 144.64234815265866	2021-07-19
UGI-8428	Trapezia bidentata	1	Guam	Luminao	13.469076144770414, 144.64234815265866	2021-07-19
UGI-8445	Trapezia bidentata	1	Guam	Luminao	13.469076144770414, 144.64234815265866	2021-07-19
UGI-8451	Trapezia bidentata	1	Guam	Luminao	13.469076144770414, 144.64234815265866	2021-07-19
UGI-8452	Trapezia bidentata	1	Guam	Luminao	13.469076144770414, 144.64234815265866	2021-07-19
UGI-8453	Trapezia bidentata	1	Guam	Luminao	13.469076144770414, 144.64234815265866	2021-07-19
UGI-8454	Trapezia bidentata	1	Guam	Luminao	13.469076144770414, 144.64234815265866	2021-07-19
UGI-8463	Trapezia digitalis	1	Guam	Luminao	13.469076144770414, 144.64234815265866	2021-07-19
UGI-8407	Trapezia guttata	1	Guam	Luminao	13.469076144770414, 144.64234815265866	2021-07-19
UGI-8588	Trapezia lutea	1	Guam	Luminao	13.469076144770414, 144.64234815265866	2021-07-19
UGI-8464	Trapezia rufopunctata	1	Guam	Luminao	13.469076144770414, 144.64234815265866	2021-07-19
UGI-8461	Trapezia tigrina	1	Guam	Luminao	13.469076144770414, 144.64234815265866	2021-07-19
UGI-8609	Trapezia guttata	1	Guam	Merizo Pier	13.267273946039815, 144.66426724899915	2021-06-15
UGI-8493	Trapezia bidentata	1	Guam	Pago Bay	13.426954595761716, 144.79686616629928	2021-07-30
UGI-8513	Trapezia bidentata	1	Guam	Pago Bay	13.426954595761716, 144.79686616629928	2021-07-30
UGI-8495	Trapezia bidentata	1	Guam	Pago Bay	13.426954595761716, 144.79686616629928	2021-07-30
UGI-8686	Trapezia bidentata	1	Guam	Pago Bay	13.426954595761716, 144.79686616629928	2021-08-24
UGI-8498	Trapezia bidentata	1	Guam	Pago Bay	13.426954595761716, 144.79686616629928	2021-08-24
UGI-8518	Trapezia bidentata	1	Guam	Pago Bay	13.426954595761716, 144.79686616629928	2021-08-24
UGI-8611	Trapezia bidentata	1	Guam	Pago Bay	13.426954595761716, 144.79686616629928	2021-08-24
UGI-8617	Trapezia bidentata	1	Guam	Pago Bay	13.426954595761716, 144.79686616629928	2021-08-24
UGI-8655	Trapezia bidentata	1	Guam	Pago Bay	13.426954595761716, 144.79686616629928	2021-08-13
UGI-8657	Trapezia bidentata	1	Guam	Pago Bay	13.426954595761716, 144.79686616629928	2021-08-13
UGI-8658	Trapezia bidentata	1	Guam	Pago Bay	13.426954595761716, 144.79686616629928	2021-08-13
UGI-8659	Trapezia bidentata	1	Guam	Pago Bay	13.426954595761716, 144.79686616629928	2021-08-13
UGI-8662	Trapezia bidentata	1	Guam	Pago Bay	13.426954595761716, 144.79686616629928	2021-08-13
UGI-8665	Trapezia bidentata	1	Guam	Pago Bay	13.426954595761716, 144.79686616629928	2021-08-13
UGI-8666	Trapezia bidentata	1	Guam	Pago Bay	13.426954595761716, 144.79686616629928	2021-08-13
UGI-8667	Trapezia bidentata	1	Guam	Pago Bay	13.426954595761716, 144.79686616629928	2021-08-13
UGI-8671	Trapezia bidentata	1	Guam	Pago Bay	13.426954595761716, 144.79686616629928	2021-08-13
UGI-8675	Trapezia bidentata	1	Guam	Pago Bay	13.426954595761716, 144.79686616629928	2021-08-13
UGI-8677	Trapezia bidentata	1	Guam	Pago Bay	13.426954595761716, 144.79686616629928	2021-08-13
UGI-8678	Trapezia bidentata	1	Guam	Pago Bay	13.426954595761716, 144.79686616629928	2021-08-13
UGI-8682	Trapezia bidentata	1	Guam	Pago Bay	13.426954595761716, 144.79686616629928	2021-08-13
UGI-8685	Trapezia bidentata	1	Guam	Pago Bay	13.426954595761716, 144.79686616629928	2021-08-13
UGI-8499	Trapezia flavopunctata	1	Guam	Pago Bay	13.426954595761716, 144.79686616629928	2021-07-30
UGI-8437	Trapezia rufopunctata	1	Guam	Pago Bay	13.426954595761716, 144.79686616629928	2021-07-30
UGI-8438	Trapezia rufopunctata	1	Guam	Pago Bay	13.426954595761716, 144.79686616629928	2021-07-30
UGI-8626	Trapezia serenei	1	Guam	Pago Bay	13.426954595761716, 144.79686616629928	2021-07-30
UGI-8646	Trapezia serenei	1	Guam	Pago Bay	13.426954595761716, 144.79686616629928	2021-07-30
UGI-8629	Trapezia tigrina	1	Guam	Pago Bay	13.426954595761716, 144.79686616629928	2021-07-30
UGI-8435	Trapezia tigrina	1	Guam	Pago Bay	13.426954595761716, 144.79686616629928	2021-07-30
UF-13382	Trapezia bidentata	2	Guam	Talofofo	13.337717310319269, 144.7653863642134	2008-03-21
UGI-8560	Trapezia bidentata	1	Guam	Urunao	13.633909390533098, 144.8414103367103	2021-10-19
UGI-8561	Trapezia bidentata	1	Guam	Urunao	13.633909390533098, 144.8414103367103	2021-10-19
UGI-8563	Trapezia bidentata	1	Guam	Urunao	13.633909390533098, 144.8414103367103	2021-10-19
UGI-8564	Trapezia bidentata	1	Guam	Urunao	13.633909390533098, 144.8414103367103	2021-10-19
UGI-8589	Trapezia bidentata	1	Guam	Urunao	13.633909390533098, 144.8414103367103	2021-10-19
UGI-8565	Trapezia bidentata	1	Guam	Urunao	13.633909390533098, 144.8414103367103	2021-10-19
UGI-8590	Trapezia bidentata	1	Guam	Urunao	13.633909390533098, 144.8414103367103	2021-10-19
UGI-8591	Trapezia bidentata	1	Guam	Urunao	13.633909390533098, 144.8414103367103	2021-10-19
UGI-8592	Trapezia bidentata	1	Guam	Urunao	13.633909390533098, 144.8414103367103	2021-10-19
UGI-8593	Trapezia bidentata	1	Guam	Urunao	13.633909390533098, 144.8414103367103	2021-10-19
UGI-8594	Trapezia bidentata	1	Guam	Urunao	13.633909390533098, 144.8414103367103	2021-10-19
UGI-8595	Trapezia bidentata	1	Guam	Urunao	13.633909390533098, 144.8414103367103	2021-10-19
UGI-8596	Trapezia bidentata	1	Guam	Urunao	13.633909390533098, 144.8414103367103	2021-10-19
UGI-8597	Trapezia bidentata	1	Guam	Urunao	13.633909390533098, 144.8414103367103	2021-10-19
UGI-8598	Trapezia bidentata	1	Guam	Urunao	13.633909390533098, 144.8414103367103	2021-10-19
UGI-8566	Trapezia bidentata	1	Guam	Urunao	13.633909390533098, 144.8414103367103	2021-10-19
UGI-8546	Trapezia speciosa	1	Guam	Urunao	13.633909390533098, 144.8414103367103	2021-09-21
UGI-8562	Trapezia formosa	1	Guam	Urunao	13.633909390533098, 144.8414103367103	2021-09-21
UGI-8417	Trapezia guttata	1	Guam	West Agana Bay	13.480080307897705, 144.72603940409812	2021-06-15
UF-35233	Trapezia rufopunctata	1	Japan	Okinawa	26.284767890415814, 127.84965492310118	2010-07-02
UF-38640	Trapezia bidentata	1	Kiribati	Caroline, South Line Islands	-9.969792211449008, -150.20882218663914	2013-11-06
UF-40844	Trapezia bidentata	1	Kiribati	Caroline, South Line Islands	-9.969792211449008, -150.20882218663914	2013-11-08
UF-50808	Trapezia bidentata	1	Kiribati	Kanton, Phoenix Islands	-2.815097580163089, -171.68271368088267	2015-09-07
UF-51560	Trapezia lutea	1	Kiribati	Kanton, Phoenix Islands	-2.815097580163089, -171.68271368088267	2015-09-23	Misidentified as T. bidentata
UF-40719	Trapezia bidentata	2	Kiribati	Malden, Line Islands	-4.014943534160414, -154.9222669900821	2013-11-01
UF-40719	Trapezia lutea	1	Kiribati	Malden, Line Islands	-4.014943534160414, -154.9222669900821	2013-11-01	Misidentified as T. bidentata
UF-40719	Trapezia tigrina	1	Kiribati	Malden, Line Islands	-4.014943534160414, -154.9222669900821	2013-11-01	Misidentified as T. bidentata
UF-14515	Trapezia bidentata	1	Madagascar	Nosy Be	-13.321509325361355, 48.2608112984463	2008-05-19
UF-14516	Trapezia bidentata	1	Madagascar	Nosy Be	-13.321509325361355, 48.2608112984463	2008-05-19
MNHN-IU-2009-940	Trapezia bidentata	1	Mayotte	─	-12.800472459445883, 45.172930064514	2009-11-13
MNHN-IU-2009-943	Trapezia bidentata	1	Mayotte	─	-12.800472459445883, 45.172930064514	2009-11-13
MNHN-IU-2009-1042	Trapezia rufopunctata	1	Mayotte	─	-12.800472459445883, 45.172930064514	2009-11-04
MNHN-IU-2009-1045	Trapezia rufopunctata	1	Mayotte	─	-12.800472459445883, 45.172930064514	2009-11-14
UF-46807	Trapezia rufopunctata	1	New Caledonia	Noumea	-22.274042479890248, 166.437827528539	2017-11-08
MNHN-IU-2013-337	Trapezia cymodoce	1	Papua New Guinea	─	-5.198439956816753, 145.8171496042984		Misidentified as T. bidentata
MNHN-IU-2013-11782	Trapezia rufopunctata	1	Papua New Guinea	─	-5.198439956816753, 145.8171496042984	No Data
MNHN-IU-2013-11648	Trapezia bidentata	1	Papua New Guinea	Kranket	-5.198439956816753, 145.8171496042984	2012-12-10
UF-17902	Trapezia bidentata	1	Republic of the Marshall Islands	Majuro	7.110381171723143, 171.20664652643725	2008-04-04
UF-12932	Trapezia bidentata	1	Reunion Island	Saint-Gilles	-21.053149126454578, 55.21816720240993	2007-08-17
UF-13100	Trapezia bidentata	1	Reunion Island	Saint-Gilles	-21.053149126454578, 55.21816720240993	2007-08-17
UF-36473	Trapezia bidentata	1	Saudi Arabia	Gulf of Aqaba	28.758040543340314, 34.712745295591716	2013-03-03
UF-38167	Trapezia bidentata	2	Saudi Arabia	Gulf of Aqaba	28.758040543340314, 34.712745295591716	2013-10-01
UF-48426	Trapezia bidentata	1	Saudi Arabia	Gulf of Aqaba	28.758040543340314, 34.712745295591716	2014-10-16
UF-48433	Trapezia bidentata	1	Saudi Arabia	Gulf of Aqaba	28.758040543340314, 34.712745295591716	2014-10-16
UF-19921	Trapezia rufopunctata	1	Taiwan	Nanwan Bay	21.958697792323033, 120.76360673974224	2009-07-31
UF-11104	Trapezia bidentata	2	USA	Palmyra, North Line islands	5.883594817294379, -162.07598877010017	2005-08-18
