# Supplementary material for: Genomic Insights From Natural History Collections Reveal Cryptic Speciation in Coral Guard Crabs (Family: Trapeziidae)
Source: Ecol Evol. 2025 Feb 19;15(2):e70960. doi: 10.1002/ece3.70960 (PMC11836902; doi:10.1002/ece3.70960)
Supplement: Supplementary file 6 — Table S2. Table of sample DNA concentration, coverage, and retained reads (as presented in Figure 1). Information about whether samples are from museum or freshly sampled and whether the sample was filtered out of the analyses is indicated. [file ECE3-15-e70960-s003.xlsx]

## Sheet: Sheet1
Sample	Species	Locality	Fresh or Museum	DNA_concentration (ng/uL)	Coverage (X)	Coverage_priordupes	Coverage_postdupes	Raw Reads	Retained Reads	% retained	% of Library	Filtered out?
WP.GuamB1	T. bidentata	Guam	F	3.46	10.53	9.443	9.443	835992	123716	0.147987	0.000825739
WP.GuamB10	T. bidentata	Guam	F	23.6	12.28	11.397	11.397	1893368	413041	0.218151	0.00187015
WP.GuamB11	T. bidentata	Guam	F	31.8	12.56	11.637	11.637	1978864	473218	0.239136	0.00195459
WP.GuamB4	T. bidentata	Guam	F	10.6	14.41	13.445	13.445	5699796	1480656	0.259774	0.00562989
WP.GuamB5	T. bidentata	Guam	F	12.8	13.57	12.838	12.838	4665628	1378948	0.295555	0.00460841
WP.GuamB7	T. bidentata	Guam	F	39.8	13.81	12.778	12.778	3479054	618486	0.177774	0.00343638
WP.GuamB8	T. bidentata	Guam	F	6.72	13.83	12.945	12.945	6075114	1844106	0.310816	0.0060006
WP.GuamB9	T. bidentata	Guam	F	16.5	16.15	15.295	15.295	6660050	1529681	0.22968	0.00657837
WP.GuamC2	T. bidentata	Guam	F	10.4	16.96	15.919	15.919	5863864	1683593	0.287113	0.00579195
WP.GuamC4	T. bidentata	Guam	F	21	16.46	15.349	15.349	6543846	2033932	0.310816	0.00646359
WP.GuamC5	T. bidentata	Guam	F	63.8	15.69	14.59	14.59	7297110	1700500	0.233037	0.00720761
WP.GuamL10	T. bidentata	Guam	F	12.8	13.94	12.816	12.816	6192842	1532477	0.247459	0.00611689
WP.GuamL11	T. bidentata	Guam	F	81	13.91	13.21	13.21	6172358	2012181	0.325999	0.00609666
WP.GuamL12	T. bidentata	Guam	F	64.8	12.67	11.678	11.678	3444004	621420	0.180435	0.00340176
WP.GuamL13	T. bidentata	Guam	F	39.8	12.5	11.54	11.54	2778254	547756	0.197158	0.00274418
WP.GuamL14	T. bidentata	Guam	F	99	13.09	12.253	12.253	5221200	1562348	0.299232	0.00515716
WP.GuamL15	T. bidentata	Guam	F	32.6	14.71	13.823	13.823	7022346	1730817	0.246473	0.00693622
WP.GuamL16	T. bidentata	Guam	F	12.7	17.46	16.512	16.512	5166764	1727234	0.334297	0.0051034
WP.GuamL17	T. bidentata	Guam	F	3.12	17.1	16.029	16.029	6028218	1752784	0.290763	0.00595428
WP.GuamL18	T. bidentata	Guam	F	8.64	14.98	14.298	14.298	6530498	2145010	0.32846	0.0064504	x
WP.GuamL19	T. bidentata	Guam	F	11.4	14.54	13.931	13.931	7538978	2129756	0.282499	0.00744652	x
WP.GuamL2	T. bidentata	Guam	F	2.96	14.25	13.461	13.461	5340986	2070827	0.387724	0.00527548
WP.GuamL20	T. bidentata	Guam	F	2	15.35	14.567	14.567	7580990	1890608	0.249388	0.00748801	x
WP.GuamL21	T. bidentata	Guam	F	4.84	14.01	13.166	13.166	5802352	1668130	0.287492	0.00573119	x
WP.GuamL3	T. bidentata	Guam	F	6.3	13.28	12.534	12.534	5185548	1802635	0.347627	0.00512195
WP.GuamL4	T. bidentata	Guam	F	2.52	12.92	12.28	12.28	2196128	348400	0.158643	0.00216919
WP.GuamL5	T. bidentata	Guam	F	4.54	12.89	12.02	12.02	3743478	1128072	0.301343	0.00369757
WP.GuamL6	T. bidentata	Guam	F	4.38	13.56	12.749	12.749	4701804	1092706	0.232401	0.00464414
WP.GuamL7	T. bidentata	Guam	F	4.7	14.54	13.889	13.889	6832706	2241673	0.32808	0.00674891
WP.GuamL8	T. bidentata	Guam	F	24.4	14.72	13.97	13.97	7500068	2023702	0.269824	0.00740808
WP.GuamL9	T. bidentata	Guam	F	2.88	14.45	13.572	13.572	6950854	1601620	0.230421	0.0068656
WP.GuamP1	T. bidentata	Guam	F	16.9	13.39	12.494	12.494	6019326	1645148	0.273311	0.0059455
WP.GuamP10	T. bidentata	Guam	F	0.934	15.09	14.345	14.345	5840038	2200634	0.376818	0.00576841
WP.GuamP13	T. bidentata	Guam	F	2.2	15.49	14.533	14.533	5422144	1820715	0.335792	0.00535564
WP.GuamP14	T. bidentata	Guam	F	2.02	16.31	15.39	15.39	5667856	1881174	0.331902	0.00559834
WP.GuamP15	T. bidentata	Guam	F	5.92	14.62	13.903	13.903	5773722	1697232	0.293958	0.00570291
WP.GuamP16	T. bidentata	Guam	F	2.82	15.76	14.928	14.928	6241938	1783652	0.285753	0.00616538
WP.GuamP17	T. bidentata	Guam	F	3.89	15.14	14.321	14.321	5746704	1807576	0.314541	0.00567622
WP.GuamP18	T. bidentata	Guam	F	2.6	15.16	14.33	14.33	5440714	1272533	0.233891	0.00537399
WP.GuamP19	T. bidentata	Guam	F	0.254	15.96	15.311	15.311	4543100	1290753	0.284113	0.00448738
WP.GuamP2	T. bidentata	Guam	F	2.24	12.79	12.08	12.08	4089606	1359029	0.332313	0.00403945
WP.GuamP20	T. bidentata	Guam	F	2.42	16.76	15.987	15.987	5430918	1892792	0.348522	0.00536431
WP.GuamP21	T. bidentata	Guam	F	2.28	15.49	14.688	14.688	4616142	1181424	0.255933	0.00455953
WP.GuamP22	T. bidentata	Guam	F	25.8	14.79	14.008	14.008	3816144	1044437	0.273689	0.00376934
WP.GuamP23	T. bidentata	Guam	F	1.18	14.07	13.248	13.248	3374148	661129	0.19594	0.00333277
WP.GuamP24	T. bidentata	Guam	F	3.5	13.26	12.604	12.604	3358326	670412	0.199627	0.00331714
WP.GuamP25	T. bidentata	Guam	F	3.56	13.92	13.109	13.109	4166726	1026363	0.246324	0.00411562
WP.GuamP26	T. bidentata	Guam	F	0.568	14.02	13.226	13.226	3330472	631197	0.189522	0.00328963	x
WP.GuamP5	T. bidentata	Guam	F	49	12.96	12.157	12.157	5424874	1328032	0.244804	0.00535834
WP.GuamP6	T. bidentata	Guam	F	24.4	12.86	12.231	12.231	4473964	1099592	0.245776	0.00441909
WP.GuamP7	T. bidentata	Guam	F	6.68	12.44	11.823	11.823	1920154	957878	0.498855	0.0018966
WP.GuamP8	T. bidentata	Guam	F	29	11.33	10.665	10.665	898568	201437	0.224176	0.000887547
WP.GuamP9	T. bidentata	Guam	F	5.46	14.16	13.402	13.402	5928406	1820368	0.307059	0.0058557
WP.GuamU10	T. bidentata	Guam	F	3.18	15.38	7.971	13.868	246760	44263	0.179377	0.000243734
WP.GuamU11	T. bidentata	Guam	F	8.38	9.22	13.868	13.935	6734738	1858758	0.275996	0.00665214
WP.GuamU12	T. bidentata	Guam	F	9.48	14.53	13.935	12.545	6538344	1657372	0.253485	0.00645815
WP.GuamU13	T. bidentata	Guam	F	16.4	14.86	12.545	15.442	6352960	1441770	0.226945	0.00627504
WP.GuamU14	T. bidentata	Guam	F	7.96	13.15	15.442	15.943	6752384	1728285	0.255952	0.00666957
WP.GuamU15	T. bidentata	Guam	F	3.24	15.91	15.943	14.411	6265780	2206710	0.352184	0.00618893
WP.GuamU16	T. bidentata	Guam	F	10.7	16.12	14.411	14.308	5833720	1379594	0.236486	0.00576217
WP.GuamU17	T. bidentata	Guam	F	10.6	15.25	14.308	7.871	5400302	1146757	0.212351	0.00533407
WP.GuamU18	T. bidentata	Guam	F	18	15.04	7.871	14.865	197576	65588	0.331963	0.000195153
WP.GuamU2	T. bidentata	Guam	F	10.6	8.74	7.821	7.821	265856	30337	0.114111	0.000262595
WP.GuamU3	T. bidentata	Guam	F	13.6	8.12	7.955	7.955	180598	30268	0.167599	0.000178383
WP.GuamU5	T. bidentata	Guam	F	2.38	8.01	7.655	7.655	123078	30252	0.245795	0.000121568
WP.GuamU6	T. bidentata	Guam	F	2.82	10.03	9.899	9.899	119936	17457	0.145553	0.000118465
WP.GuamU7	T. bidentata	Guam	F	2.86	7.48	6.877	6.877	146270	26592	0.181801	0.000144476
WP.GuamU8	T. bidentata	Guam	F	0.898	14.64	14.003	14.003	6163638	1502044	0.243694	0.00608804
WP.GuamU9	T. bidentata	Guam	F	4.9	7.75	7.226	7.226	201920	24365	0.120667	0.000199444
I.Mad1	T. bidentata	Madagascar	M	15.8	15.77	14.3	14.3	7525026	1213343	0.161241	0.00743273
I.Mad2	T. bidentata	Madagascar	M	0.762	15.73	14.156	14.156	7768938	1337648	0.172179	0.00767365
I.May3	T. bidentata	Mayotte	M	1.62	15.42	14.11	14.11	4964402	1070148	0.215564	0.00490352
I.May4	T. bidentata	Mayotte	M	14.1	15.81	14.568	14.568	6555012	1859022	0.283603	0.00647462
I.SA1	T. bidentata	Saudi Arabia	M	7.78	15.38	14.145	14.145	6440496	1608576	0.24976	0.00636151
I.SA2	T. bidentata	Saudi Arabia	M	2.02	16.64	15.14	15.14	6106552	1219709	0.199738	0.00603166
I.SA3	T. bidentata	Saudi Arabia	M	2.76	16.06	14.711	14.711	5567324	1826087	0.328001	0.00549904
I.SA4	T. bidentata	Saudi Arabia	M	2.68	14.89	13.119	13.119	4741610	662880	0.139801	0.00468346
I.SA5	T. bidentata	Saudi Arabia	M	2.56	15.53	13.981	13.981	6436310	1250776	0.194331	0.00635737
WP.AS1	T. bidentata	American Samoa	M	1.74	11.7	10.55	10.55	3163112	356360	0.112661	0.00312432
WP.AS2	T. bidentata	American Samoa	M	3.16	12.8	11.791	11.791	4731308	1004990	0.212413	0.00467328
WP.CNMI1	T. bidentata	Mariana Islands	M	3.5	16.92	15.046	15.046	8912510	724981	0.0813442	0.0088032
WP.FPMarE1	T. bidentata	French Polynesia	M	4.16	16.92	16.076	16.076	6763408	1831059	0.27073	0.00668046
WP.FPMarFH1	T. bidentata	French Polynesia	M	2.58	15.07	13.976	13.976	6760636	1743430	0.25788	0.00667772
WP.FPMarHM1	T. bidentata	French Polynesia	M	7.84	14.82	14.836	13.432	4490498	823884	0.183473	0.00443542
WP.FPMarHO1	T. bidentata	French Polynesia	M	10.2	16.27	13.432	13.56	7049388	1303993	0.18498	0.00696293
WP.FPMarHO2	T. bidentata	French Polynesia	M	7.1	14.84	13.56	13.832	7553460	1843760	0.244095	0.00746082
WP.FPMarHO3	T. bidentata	French Polynesia	M	5.18	14.91	13.832	13.178	6752258	1866878	0.276482	0.00666944
WP.FPMarHO4	T. bidentata	French Polynesia	M	2.84	14.91	13.178	13.998	7401290	1352987	0.182804	0.00731052
WP.FPMarHO5	T. bidentata	French Polynesia	M	22	14.25	13.998	12.792	6683354	1402163	0.209799	0.00660139
WP.FPMarHO6	T. bidentata	French Polynesia	M	2.92	15.25	12.792	13.387	6087456	1904157	0.3128	0.0060128
WP.FPMarHO7	T. bidentata	French Polynesia	M	2.02	13.72	13.387	14.763	7165928	737079	0.102859	0.00707804
WP.FPMarUH1	T. bidentata	French Polynesia	M	2.2	15.05	14.204	14.204	6100882	1745012	0.286026	0.00602606
WP.FPMo1	T. bidentata	French Polynesia	M	2.26	16.83	15.593	15.593	7496678	1467937	0.195812	0.00740473
WP.FPMo10	T. bidentata	French Polynesia	M	2.96	16	15.216	15.216	7640190	1558238	0.203953	0.00754649
WP.FPMo11	T. bidentata	French Polynesia	M	2.6	16.49	15.219	15.219	8033506	1508055	0.187721	0.00793498
WP.FPMo12	T. bidentata	French Polynesia	M	2.62	16.28	14.88	14.88	6823748	1415880	0.207493	0.00674006
WP.FPMo13	T. bidentata	French Polynesia	M	0.23	16.49	15.343	15.343	7099142	1174681	0.165468	0.00701207
WP.FPMo14	T. bidentata	French Polynesia	M	9.34	16.93	15.456	15.456	7467356	1190714	0.159456	0.00737577
WP.FPMo15	T. bidentata	French Polynesia	M	1.02	15.65	14.531	14.531	6999956	1288586	0.184085	0.0069141
WP.FPMo16	T. bidentata	French Polynesia	M	0.646	15.36	14.351	14.351	6458092	1367821	0.2118	0.00637889
WP.FPMo17	T. bidentata	French Polynesia	M	19.7	17.77	16.278	16.278	6409964	1408872	0.219794	0.00633135
WP.FPMo18	T. bidentata	French Polynesia	M	2.24	15.32	14.264	14.264	6313942	1558381	0.246816	0.0062365
WP.FPMo2	T. bidentata	French Polynesia	M	3.2	17.08	15.798	15.798	8538614	1125906	0.131861	0.00843389
WP.FPMo20	T. bidentata	French Polynesia	M	2.2	12.03	11.195	11.195	202984	91509	0.450819	0.000200494
WP.FPMo23	T. bidentata	French Polynesia	M	17.8	14.62	13.803	13.803	7121398	1292533	0.1815	0.00703406
WP.FPMo24	T. bidentata	French Polynesia	M	29.2	16.18	15.231	15.231	6520354	1583185	0.242807	0.00644038
WP.FPMo25	T. bidentata	French Polynesia	M	21.8	17.18	16.589	16.589	6415860	1845212	0.287602	0.00633717
WP.FPMo3	T. bidentata	French Polynesia	M	2.76	17.46	15.756	15.756	8218962	1259947	0.153298	0.00811816
WP.FPMo4	T. bidentata	French Polynesia	M	37.4	15.16	14.261	14.261	5201878	1205735	0.231788	0.00513808
WP.FPMo5	T. bidentata	French Polynesia	M	5.38	16.29	14.828	14.828	5368386	606138	0.112909	0.00530254
WP.FPMo6	T. bidentata	French Polynesia	M	5.46	15.17	13.87	13.87	5026264	555736	0.110566	0.00496462
WP.FPMo7	T. bidentata	French Polynesia	M	20.6	14.61	13.78	13.78	4083880	741896	0.181664	0.00403379
WP.FPMo8	T. bidentata	French Polynesia	M	6.78	16.64	15.192	15.192	6463562	1339630	0.207259	0.00638429
WP.FPMo9	T. bidentata	French Polynesia	M	6.78	15.96	15.095	15.095	6337226	1694396	0.267372	0.0062595
WP.FPTuFA1	T. bidentata	French Polynesia	M	8.76	14.86	13.467	13.467	7876636	943685	0.119808	0.00778003
WP.FPTuFA2	T. bidentata	French Polynesia	M	2.56	14.99	13.829	13.829	7992592	1317939	0.164895	0.00789457
WP.FPTuMA1	T. bidentata	French Polynesia	M	2.32	14.38	13.366	13.366	6088980	1016944	0.167014	0.0060143
WP.FPTuMA2	T. bidentata	French Polynesia	M	4.64	14.36	13.352	13.352	7375084	1390695	0.188567	0.00728463
WP.GuamA1	T. bidentata	Mariana Islands	M	55.4	16.04	14.71	14.71	7918972	1047703	0.132303	0.00782185
WP.GuamA2	T. bidentata	Mariana Islands	M	42.6	15.92	14.771	14.771	7071474	1552653	0.219566	0.00698475
WP.GuamT1	T. bidentata	Mariana Islands	M	3.92	13.79	12.996	12.996	5026612	734691	0.14616	0.00496496
WP.GuamT2	T. bidentata	Mariana Islands	M	3.74	15.6	14.586	14.586	6383788	1574553	0.246649	0.00630549
WP.KirLM1	T. bidentata	Kiribati	M	2.7	16.23	15.629	15.629	6349832	1872810	0.294939	0.00627195
WP.KirLM4	T. bidentata	Kiribati	M	6.44	15.9	15.197	15.197	7354624	1599628	0.2175	0.00726442
WP.KirLMi1	T. bidentata	Kiribati	M	2.08	16.25	15.746	15.746	7327754	1747678	0.238501	0.00723788
WP.KirLMi2	T. bidentata	Kiribati	M	0.564	15.57	14.923	14.923	7021554	1413164	0.201261	0.00693544
WP.KirPK1	T. bidentata	Kiribati	M	4.12	17.06	16.407	16.407	7158668	1077267	0.150484	0.00707087
WP.LineP1	T. bidentata	USA	M	11.4	14.99	14.348	14.348	7157406	1334683	0.186476	0.00706962
WP.LineP2	T. bidentata	USA	M	4.24	17.76	17.285	17.285	7772232	1336780	0.171994	0.00767691
WP.Marsh1	T. bidentata	Marshall Islands	M	15	14.79	14.289	14.289	6959350	1221006	0.175448	0.006874
WP.MasR1	T. bidentata	Mascarene Islands	M	16.5	15.95	15.479	15.479	7986690	1002794	0.125558	0.00788874
WP.MasR2	T. bidentata	Mascarene Islands	M	2.72	15.37	15.013	15.013	6934726	1209067	0.17435	0.00684967
WP.PNG1	T. bidentata	Papua New Guinea	M	7.96	15.16	15.014	15.014	6635154	1847231	0.278401	0.00655378
WP.PNG2_C	T. cymodoce	Papua New Guinea	M	12.7	15.76	15.629	15.629	5917674	1577136	0.266513	0.0058451
WP.GuamL24_D	T. digitalis	Guam	F	5.66	14.9	14.323	14.323	5711070	1991763	0.348755	0.00564103	x
WP.GuamP3_F	T. flavopunctata	Guam	F	2.4	14.69	14.375	14.375	4669508	2271583	0.486472	0.00461224
WP.GuamB12	T. formosa	Guam	F	32.6	14.1	13.396	13.396	2312206	712370	0.308091	0.00228385
WP.GuamU4	T. formosa	Guam	F	6.48	14.13	13.879	13.879	4979484	1101537	0.221215	0.00491841
WP.GuamL22_G	T. guttata	Guam	F	13.9	14.75	13.957	13.957	5717388	2038982	0.356628	0.00564727	x
WP.GuamM1	T. guttata	Guam	F	10.5	14.22	13.668	13.668	5989342	2392364	0.399437	0.00591588	x
WP.GuamW1_G	T. guttata	Guam	F	66.2	12.13	11.817	11.817	4977518	1530750	0.307533	0.00491647
WP.GuamB2_L	T. lutea	Guam	F	28.6	14.39	13.75	13.75	6127780	2920148	0.476543	0.00605263
WP.GuamB3	T. lutea	Guam	F	6.52	15.1	14.481	14.481	6053566	3220754	0.532042	0.00597932
WP.GuamB6	T. lutea	Guam	F	59.4	16.77	15.873	15.873	5022694	2438336	0.485464	0.00496109
WP.GuamC1_L	T. lutea	Guam	F	3.62	19.12	18.109	18.109	4788366	2169137	0.453002	0.00472964
WP.GuamC3	T. lutea	Guam	F	13.9	17.3	16.501	16.501	6653098	2894255	0.435024	0.0065715
WP.GuamL1	T. lutea	Guam	F	46	14.66	13.864	13.864	5985082	2598201	0.434113	0.00591168
WP.KirLM2_L	T. lutea	Kiribati	M	1.3	15.32	14.95	14.95	5905964	2225847	0.376881	0.00583353	x
WP.KirPN1	T. lutea	Kiribati	M	3.7	16.01	15.97	15.97	6174160	2104940	0.340927	0.00609844
WP.FPMo19	T. punctimanus	French Polynesia	M	1.26	15.93	14.744	14.744	6650722	1708753	0.256927	0.00656915
WP.FPMo21	T. punctimanus	French Polynesia	M	53.2	15.93	15.051	15.051	5875234	1557357	0.265071	0.00580318	x
WP.FPMo22	T. punctimanus	French Polynesia	M	9.8	16.26	15.515	15.515	6122126	1483209	0.24227	0.00604704
WP.GuamB13_R	T. rufopunctata	Guam	F	6.86	16.22	16.085	16.085	5920624	1944488	0.328426	0.00584801
WP.GuamB14_R	T. rufopunctata	Guam	F	28.6	17.74	16.434	16.434	7383406	1702051	0.230524	0.00729285
WP.GuamL25_R	T. rufopunctata	Guam	F	6.42	15.48	15.323	15.323	5784822	1836089	0.317398	0.00571387	x
WP.GuamP28_R	T. rufopunctata	Guam	F	1.3	17.08	16.769	16.769	5779078	1881535	0.325577	0.0057082
WP.GuamP29_R	T. rufopunctata	Guam	F	2.68	14.9	14.386	14.386	3563702	1160357	0.325604	0.00351999
EP.P1_R	T. rufopunctata	E. Pacific	M	4.38	15.22	14.825	14.825	6485346	1995652	0.307717	0.00640581
I.Aus1_R	T. rufopunctata	Australia	M	7.06	15.63	15.115	15.115	5716260	1717994	0.300545	0.00564615
I.May1_R	T. rufopunctata	Mayotte	M	5.18	16.03	15.736	15.736	7498722	1811084	0.241519	0.00740675
I.May2_R	T. rufopunctata	Mayotte	M	2.38	20.37	19.806	19.806	7108292	2192742	0.308477	0.00702111
WP.AS3_R	T. rufopunctata	American Samoa	M	5.38	15.46	15.012	15.012	7345274	1697787	0.23114	0.00725519
WP.FPMarHa1_R	T. rufopunctata	French Polynesia	M	9.66	15.16	14.425	14.836	6332110	1830259	0.289044	0.00625445
WP.FPMarHO8_R	T. rufopunctata	French Polynesia	M	3.32	14.68	14.763	14.425	5901046	1808128	0.306408	0.00582867
WP.FPMarM1_R	T. rufopunctata	French Polynesia	M	2.28	15.08	14.863	14.863	6385188	2060241	0.322659	0.00630688
WP.FPMarNH1_R	T. rufopunctata	French Polynesia	M	2.52	15.36	14.974	14.974	5651616	1694305	0.299791	0.0055823
WP.FPMarT1_R	T. rufopunctata	French Polynesia	M	2.44	16.76	16.409	16.409	6132846	1730128	0.282109	0.00605763
WP.FPMo26_R	T. rufopunctata	French Polynesia	M	2.06	14.17	13.864	13.864	6820916	2455355	0.359974	0.00673726
WP.Jap1_R	T. rufopunctata	Japan	M	21	20.52	20.594	20.594	5792878	1645398	0.284038	0.00572183
WP.NC1_R	T. rufopunctata	New Caledonia	M	4.4	15.32	15.337	15.337	7066470	1842146	0.260688	0.0069798
WP.Tai1_R	T. rufopunctata	Taiwan	M	2.14	19.54	19.597	19.597	6883756	2465041	0.358095	0.00679933
WP.GuamP11_S	T. serenei	Guam	F	1.18	16.96	16.37	16.37	6670544	1794337	0.268994	0.00658873
WP.GuamP27_Be	T. serenei	Guam	F	0.856	16.7	16.138	16.138	6107690	1937474	0.317219	0.00603278
WP.GuamU1_Sp	T. speciosa	Guam	F	13.4	8.94	14.865	7.971	6446626	1643129	0.254882	0.00636756
WP.GuamL23_R	T. tigrina	Guam	F	12.4	17.34	16.605	16.605	6541204	2106178	0.321986	0.00646098
WP.GuamP12_R	T. tigrina	Guam	F	2.72	15.28	14.681	14.681	5781118	2007514	0.347254	0.00571021
WP.GuamP4_R	T. tigrina	Guam	F	1.78	15.46	15.408	15.408	5793850	2803562	0.483886	0.00572279
WP.KirLM3	T. tigrina	Kiribati	M	12.9	17.37	17.157	17.157	7938400	1862659	0.234639	0.00784104
